# Supplementary material for: Safety, Efficacy and Long-Term Outcomes of Patients Treated with the Occlutech Paravalvular Leak Device for Significant Paravalvular Regurgitation
Source: J Clin Med. 2022 Apr 1;11(7):1978. doi: 10.3390/jcm11071978 (PMC8999580; doi:10.3390/jcm11071978)
Supplement: Supplementary file 1 [file jcm-11-01978-s001.zip]

Archive with 3 entries (3 files):
- Video S1. Intraprocedural fusion of real-time 2D TEE (Phillips Epiq7) and cardiac fluoroscopy imaging was obtained using EchoNavigator®-system (Philips Healthcare, Best, The.mp4
- Video S2. Intraprocedural fusion of real-time 3D TEE (Phillips Epiq7) and cardiac fluoroscopy imaging was obtained using EchoNavigator®-system (Philips Healthcare, Best, The.mp4
- jcm-1613465-supplementary material.pdf
